# Supplementary material for: Oral microbiome changes associated with the menstrual cycle in healthy young adult females
Source: Front Cell Infect Microbiol. 2023 Mar 31;13:1119602. doi: 10.3389/fcimb.2023.1119602 (PMC10102642; doi:10.3389/fcimb.2023.1119602)
Supplement: Supplementary file 1 [file Table_1.xls]

## Sheet: Table S1
Table S1. Oral microbiome data utilized in this study.
Subject ID	Age	BMI	Menstrual cycle	NGS data name	DRA Submission	BioProject	BioSample accession	Experiment ID	Description
F1	30	18	37	F1d2	DRA015154	PRJDB14548	SAMD00556890	DRX404208	Female1 2 days post-menstruation		Menstrual phase
				F1d7	DRA015154	PRJDB14548	SAMD00556891	DRX404215	Female1 7 days post-menstruation		Follicular phase
				F1d13	DRA015154	PRJDB14548	SAMD00556892	DRX404206	Female1 13 days post-menstruation		Early luteal phase
				F1d18	DRA015154	PRJDB14548	SAMD00556893	DRX404207	Female1 18 days post-menstruation		Late luteal phase
				F1d21	DRA015154	PRJDB14548	SAMD00556894	DRX404209	Female1 21 days post-menstruation		Excluded data
				F1d23	DRA015154	PRJDB14548	SAMD00556895	DRX404210	Female1 23 days post-menstruation		Male data utilized
				F1d27	DRA015154	PRJDB14548	SAMD00556896	DRX404211	Female1 27 days post-menstruation
				F1d31	DRA015154	PRJDB14548	SAMD00556897	DRX404212	Female1 31 days post-menstruation
				F1d34	DRA015154	PRJDB14548	SAMD00556898	DRX404213	Female1 34 days post-menstruation
				F1d36	DRA015154	PRJDB14548	SAMD00556899	DRX404214	Female1 36 days post-menstruation
F2	25	22.3	37	F2d2	DRA015154	PRJDB14548	SAMD00556900	DRX404219	Female2 2 days post-menstruation / Excluded due to an uncharacterized cycle
				F2d5	DRA015154	PRJDB14548	SAMD00556901	DRX404224	Female2 5 days post-menstruation / Excluded due to an uncharacterized cycle
				F2d8	DRA015154	PRJDB14548	SAMD00556902	DRX404225	Female2 8 days post-menstruation / Excluded due to an uncharacterized cycle
				F2d11	DRA015154	PRJDB14548	SAMD00556903	DRX404216	Female2 11 days post-menstruation / Excluded due to an uncharacterized cycle
				F2d13	DRA015154	PRJDB14548	SAMD00556904	DRX404217	Female2 13 days post-menstruation / Excluded due to an uncharacterized cycle
				F2d15	DRA015154	PRJDB14548	SAMD00556905	DRX404218	Female2 15 days post-menstruation / Excluded due to an uncharacterized cycle
				F2d21	DRA015154	PRJDB14548	SAMD00556906	DRX404220	Female2 21 days post-menstruation / Excluded due to an uncharacterized cycle
				F2d27	DRA015154	PRJDB14548	SAMD00556907	DRX404221	Female2 27 days post-menstruation / Excluded due to an uncharacterized cycle
				F2d33	DRA015154	PRJDB14548	SAMD00556908	DRX404222	Female2 33 days post-menstruation / Excluded due to an uncharacterized cycle
				F2d36	DRA015154	PRJDB14548	SAMD00556909	DRX404223	Female2 36 days post-menstruation / Excluded due to an uncharacterized cycle
F3	24	19.4	27	F3d2	DRA015154	PRJDB14548	SAMD00556910	DRX404228	Female3 2 days post-menstruation
				F3d6	DRA015154	PRJDB14548	SAMD00556911	DRX404232	Female3 6 days post-menstruation
				F3d9	DRA015154	PRJDB14548	SAMD00556912	DRX404233	Female3 9 days post-menstruation
				F3d14	DRA015154	PRJDB14548	SAMD00556913	DRX404226	Female3 14 days post-menstruation
				F3d17	DRA015154	PRJDB14548	SAMD00556914	DRX404227	Female3 17 days post-menstruation
				F3d20	DRA015154	PRJDB14548	SAMD00556915	DRX404229	Female3 20 days post-menstruation
				F3d24	DRA015154	PRJDB14548	SAMD00556916	DRX404230	Female3 24 days post-menstruation
				F3d27	DRA015154	PRJDB14548	SAMD00556917	DRX404231	Female3 27 days post-menstruation
F4	24	21.1	28	F4d2	DRA015154	PRJDB14548	SAMD00556918	DRX404237	Female4 2 days post-menstruation
				F4d4	DRA015154	PRJDB14548	SAMD00556919	DRX404241	Female4 4 days post-menstruation
				F4d7	DRA015154	PRJDB14548	SAMD00556920	DRX404242	Female4 7 days post-menstruation
				F4d10	DRA015154	PRJDB14548	SAMD00556921	DRX404234	Female4 10 days post-menstruation
				F4d13	DRA015154	PRJDB14548	SAMD00556922	DRX404235	Female4 13 days post-menstruation
				F4d17	DRA015154	PRJDB14548	SAMD00556923	DRX404236	Female4 17 days post-menstruation
				F4d21	DRA015154	PRJDB14548	SAMD00556924	DRX404238	Female4 21 days post-menstruation
				F4d25	DRA015154	PRJDB14548	SAMD00556925	DRX404239	Female4 25 days post-menstruation
				F4d27	DRA015154	PRJDB14548	SAMD00556926	DRX404240	Female4 27 days post-menstruation
F5	28	21	25	F5d2	DRA015154	PRJDB14548	SAMD00556927	DRX404247	Female5 2 days post-menstruation
				F5d4	DRA015154	PRJDB14548	SAMD00556928	DRX404249	Female5 4 days post-menstruation
				F5d7	DRA015154	PRJDB14548	SAMD00556929	DRX404250	Female5 7 days post-menstruation
				F5d10	DRA015154	PRJDB14548	SAMD00556930	DRX404243	Female5 10 days post-menstruation
				F5d12	DRA015154	PRJDB14548	SAMD00556931	DRX404244	Female5 12 days post-menstruation
				F5d15	DRA015154	PRJDB14548	SAMD00556932	DRX404245	Female5 15 days post-menstruation
				F5d19	DRA015154	PRJDB14548	SAMD00556933	DRX404246	Female5 19 days post-menstruation
				F5d23	DRA015154	PRJDB14548	SAMD00556934	DRX404248	Female5 23 days post-menstruation
F6	32	19.9	24	F6d2	DRA015154	PRJDB14548	SAMD00556935	DRX404252	Female6 2 days post-menstruation / Excluded due to an uncharacterized cycle
				F6d8	DRA015154	PRJDB14548	SAMD00556936	DRX404254	Female6 8 days post-menstruation / Excluded due to an uncharacterized cycle
				F6d15	DRA015154	PRJDB14548	SAMD00556937	DRX404251	Female6 15 days post-menstruation / Excluded due to an uncharacterized cycle
				F6d22	DRA015154	PRJDB14548	SAMD00556938	DRX404253	Female6 22 days post-menstruation / Excluded due to an uncharacterized cycle
F7.1	36	30.1	43	F7.1d2	DRA015154	PRJDB14548	SAMD00556939	DRX404256	Female7 Cycle 1 2 days post-menstruation
				F7.1d9	DRA015154	PRJDB14548	SAMD00556940	DRX404263	Female7 Cycle 1 9 days post-menstruation
				F7.1d17	DRA015154	PRJDB14548	SAMD00556941	DRX404255	Female7 Cycle 1 17 days post-menstruation
				F7.1d25	DRA015154	PRJDB14548	SAMD00556942	DRX404257	Female7 Cycle 1 25 days post-menstruation
				F7.1d30	DRA015154	PRJDB14548	SAMD00556943	DRX404258	Female7 Cycle 1 30 days post-menstruation
				F7.1d32	DRA015154	PRJDB14548	SAMD00556944	DRX404259	Female7 Cycle 1 32 days post-menstruation
				F7.1d35	DRA015154	PRJDB14548	SAMD00556945	DRX404260	Female7 Cycle 1 35 days post-menstruation
				F7.1d38	DRA015154	PRJDB14548	SAMD00556946	DRX404261	Female7 Cycle 1 38 days post-menstruation
				F7.1d41	DRA015154	PRJDB14548	SAMD00556947	DRX404262	Female7 Cycle 1 41 days post-menstruation
F7.2	36	30.1	47	F7.2d2	DRA015154	PRJDB14548	SAMD00556948	DRX404266	Female7 Cycle 2 2 days post-menstruation
				F7.2d10	DRA015154	PRJDB14548	SAMD00556949	DRX404264	Female7 Cycle 2 10 days post-menstruation
				F7.2d19	DRA015154	PRJDB14548	SAMD00556950	DRX404265	Female7 Cycle 2 19 days post-menstruation
				F7.2d29	DRA015154	PRJDB14548	SAMD00556951	DRX404267	Female7 Cycle 2 29 days post-menstruation
				F7.2d35	DRA015154	PRJDB14548	SAMD00556952	DRX404268	Female7 Cycle 2 35 days post-menstruation
				F7.2d36	DRA015154	PRJDB14548	SAMD00556953	DRX404269	Female7 Cycle 2 36 days post-menstruation
				F7.2d38	DRA015154	PRJDB14548	SAMD00556954	DRX404270	Female7 Cycle 2 38 days post-menstruation
				F7.2d40	DRA015154	PRJDB14548	SAMD00556955	DRX404271	Female7 Cycle 2 40 days post-menstruation
				F7.2d43	DRA015154	PRJDB14548	SAMD00556956	DRX404272	Female7 Cycle 2 43 days post-menstruation
				F7.2d46	DRA015154	PRJDB14548	SAMD00556957	DRX404273	Female7 Cycle 2 46 days post-menstruation
F8.1	27	26.3	31	F8.1d2	DRA015154	PRJDB14548	SAMD00556958	DRX404277	Female8 Cycle 1 2 days post-menstruation
				F8.1d6	DRA015154	PRJDB14548	SAMD00556959	DRX404282	Female8 Cycle 1 6 days post-menstruation
				F8.1d11	DRA015154	PRJDB14548	SAMD00556960	DRX404274	Female8 Cycle 1 11 days post-menstruation
				F8.1d16	DRA015154	PRJDB14548	SAMD00556961	DRX404275	Female8 Cycle 1 16 days post-menstruation
				F8.1d19	DRA015154	PRJDB14548	SAMD00556962	DRX404276	Female8 Cycle 1 19 days post-menstruation
				F8.1d21	DRA015154	PRJDB14548	SAMD00556963	DRX404278	Female8 Cycle 1 21 days post-menstruation
				F8.1d24	DRA015154	PRJDB14548	SAMD00556964	DRX404279	Female8 Cycle 1 24 days post-menstruation
				F8.1d27	DRA015154	PRJDB14548	SAMD00556965	DRX404280	Female8 Cycle 1 27 days post-menstruation
				F8.1d30	DRA015154	PRJDB14548	SAMD00556966	DRX404281	Female8 Cycle 1 30 days post-menstruation
F8.2	27	26.3	28	F8.2d2	DRA015154	PRJDB14548	SAMD00556967	DRX404284	Female8 Cycle 2 2 days post-menstruation / Excluded due to an uncharacterized cycle
				F8.2d8	DRA015154	PRJDB14548	SAMD00556968	DRX404287	Female8 Cycle 2 8 days post-menstruation / Excluded due to an uncharacterized cycle
				F8.2d15	DRA015154	PRJDB14548	SAMD00556969	DRX404283	Female8 Cycle 2 15 days post-menstruation / Excluded due to an uncharacterized cycle
				F8.2d22	DRA015154	PRJDB14548	SAMD00556970	DRX404285	Female8 Cycle 2 22 days post-menstruation / Excluded due to an uncharacterized cycle
				F8.2d27	DRA015154	PRJDB14548	SAMD00556971	DRX404286	Female8 Cycle 2 27 days post-menstruation / Excluded due to an uncharacterized cycle
F9	23	22.1	28	F9d2	DRA015154	PRJDB14548	SAMD00556972	DRX404290	Female9 2 days post-menstruation
				F9d5	DRA015154	PRJDB14548	SAMD00556973	DRX404295	Female9 5 days post-menstruation
				F9d9	DRA015154	PRJDB14548	SAMD00556974	DRX404296	Female9 9 days post-menstruation
				F9d13	DRA015154	PRJDB14548	SAMD00556975	DRX404288	Female9 13 days post-menstruation
				F9d16	DRA015154	PRJDB14548	SAMD00556976	DRX404289	Female9 16 days post-menstruation
				F9d20	DRA015154	PRJDB14548	SAMD00556977	DRX404291	Female9 20 days post-menstruation
				F9d22	DRA015154	PRJDB14548	SAMD00556978	DRX404292	Female9 22 days post-menstruation
				F9d25	DRA015154	PRJDB14548	SAMD00556979	DRX404293	Female9 25 days post-menstruation
				F9d27	DRA015154	PRJDB14548	SAMD00556980	DRX404294	Female9 27 days post-menstruation
F10	24	21.9	29	F10d2	DRA015154	PRJDB14548	SAMD00556981	DRX404191	Female10 2 days post-menstruation
				F10d5	DRA015154	PRJDB14548	SAMD00556982	DRX404195	Female10 5 days post-menstruation
				F10d8	DRA015154	PRJDB14548	SAMD00556983	DRX404196	Female10 8 days post-menstruation
				F10d11	DRA015154	PRJDB14548	SAMD00556984	DRX404189	Female10 11 days post-menstruation
				F10d16	DRA015154	PRJDB14548	SAMD00556985	DRX404190	Female10 16 days post-menstruation
				F10d21	DRA015154	PRJDB14548	SAMD00556986	DRX404192	Female10 21 days post-menstruation
				F10d26	DRA015154	PRJDB14548	SAMD00556987	DRX404193	Female10 26 days post-menstruation
				F10d28	DRA015154	PRJDB14548	SAMD00556988	DRX404194	Female10 28 days post-menstruation
F11	28	21.9	31	F11d2	DRA015154	PRJDB14548	SAMD00556989	DRX404200	Female11 2 days post-menstruation
				F11d6	DRA015154	PRJDB14548	SAMD00556990	DRX404205	Female11 6 days post-menstruation
				F11d11	DRA015154	PRJDB14548	SAMD00556991	DRX404197	Female11 11 days post-menstruation
				F11d16	DRA015154	PRJDB14548	SAMD00556992	DRX404198	Female11 16 days post-menstruation
				F11d18	DRA015154	PRJDB14548	SAMD00556993	DRX404199	Female11 18 days post-menstruation
				F11d20	DRA015154	PRJDB14548	SAMD00556994	DRX404201	Female11 20 days post-menstruation
				F11d23	DRA015154	PRJDB14548	SAMD00556995	DRX404202	Female11 23 days post-menstruation
				F11d26	DRA015154	PRJDB14548	SAMD00556996	DRX404203	Female11 26 days post-menstruation
				F11d29	DRA015154	PRJDB14548	SAMD00556997	DRX404204	Female11 29 days post-menstruation
M1	32	34.5	-	M1d2	DRA015154	PRJDB14548	SAMD00556998	DRX404298	Male1 2 days post-start
				M1d7	DRA015154	PRJDB14548	SAMD00556999	DRX404301	Male1 7 days post-start
				M1d14	DRA015154	PRJDB14548	SAMD00557000	DRX404297	Male1 14 days post-start
				M1d21	DRA015154	PRJDB14548	SAMD00557001	DRX404299	Male1 21 days post-start
				M1d28	DRA015154	PRJDB14548	SAMD00557002	DRX404300	Male1 28 days post-start
M2	25	18.7	-	M2d2	DRA015154	PRJDB14548	SAMD00557003	DRX404303	Male2 2 days post-start
				M2d7	DRA015154	PRJDB14548	SAMD00557004	DRX404306	Male2 7 days post-start
				M2d14	DRA015154	PRJDB14548	SAMD00557005	DRX404302	Male2 14 days post-start
				M2d22	DRA015154	PRJDB14548	SAMD00557006	DRX404304	Male2 22 days post-start
				M2d28	DRA015154	PRJDB14548	SAMD00557007	DRX404305	Male2 28 days post-start
M3	30	26.2	-	M3d1	DRA015154	PRJDB14548	SAMD00557008	DRX404307	Male3 1 days post-start
				M3d7	DRA015154	PRJDB14548	SAMD00557009	DRX404311	Male3 7 days post-start
				M3d14	DRA015154	PRJDB14548	SAMD00557010	DRX404308	Male3 14 days post-start
				M3d21	DRA015154	PRJDB14548	SAMD00557011	DRX404309	Male3 21 days post-start
				M3d28	DRA015154	PRJDB14548	SAMD00557012	DRX404310	Male3 28 days post-start
M4.1	22	23.1	-	M4.1d1	DRA015154	PRJDB14548	SAMD00557013	DRX404312	Male4 Cycle 1 1 days post-start
				M4.1d7	DRA015154	PRJDB14548	SAMD00557014	DRX404316	Male4 Cycle 1 7 days post-start
				M4.1d14	DRA015154	PRJDB14548	SAMD00557015	DRX404313	Male4 Cycle 1 14 days post-start
				M4.1d21	DRA015154	PRJDB14548	SAMD00557016	DRX404314	Male4 Cycle 1 21 days post-start
				M4.1d28	DRA015154	PRJDB14548	SAMD00557017	DRX404315	Male4 Cycle 1 28 days post-start
M4.2	22	23.1	-	M4.2d31	DRA015154	PRJDB14548	SAMD00557018	DRX404317	Male4 Cycle 2 31 days post-start
				M4.2d37	DRA015154	PRJDB14548	SAMD00557019	DRX404318	Male4 Cycle 2 37 days post-start
				M4.2d44	DRA015154	PRJDB14548	SAMD00557020	DRX404319	Male4 Cycle 2 44 days post-start
				M4.2d51	DRA015154	PRJDB14548	SAMD00557021	DRX404320	Male4 Cycle 2 51 days post-start
				M4.2d58	DRA015154	PRJDB14548	SAMD00557022	DRX404321	Male4 Cycle 2 58 days post-start
M5	26	24.2	-	M5d1	DRA015154	PRJDB14548	SAMD00557023	DRX404322	Male5 1 days post-start
				M5d7	DRA015154	PRJDB14548	SAMD00557024	DRX404326	Male5 7 days post-start
				M5d14	DRA015154	PRJDB14548	SAMD00557025	DRX404323	Male5 14 days post-start
				M5d22	DRA015154	PRJDB14548	SAMD00557026	DRX404324	Male5 22 days post-start
				M5d28	DRA015154	PRJDB14548	SAMD00557027	DRX404325	Male5 28 days post-start
