# Supplementary material for: Oral microbiome changes associated with the menstrual cycle in healthy young adult females
Source: Front Cell Infect Microbiol. 2023 Mar 31;13:1119602. doi: 10.3389/fcimb.2023.1119602 (PMC10102642; doi:10.3389/fcimb.2023.1119602)
Supplement: Supplementary file 2 [file Table_2.xls]

## Sheet: Table S2
Table S2. Provetella 7, Prevotella 6, and Prevotella (unnumbered) in the SILVA database (ver. 123)
Prevotella 7	Prevotella 6	Prevotella (unnumbered)
bacterium mpn-isolate group 4	Bacteroides sp. KA00344	Prevotella nigrescens
gut metagenome	Prevotella corporis	Prevotella maculosa
Prevotella albensis	Prevotella salivae	Prevotella intermedia
Prevotella baroniae	Prevotella salivae DSM 15606	Prevotella sp. oral taxon G60
Prevotella baroniae DSM 16972 = JCM 13447	Prevotella salivae F0493	Prevotella oulorum
Prevotella buccae	Prevotella sp. oral clone GI032	Prevotella nanceiensis
Prevotella buccae ATCC 33574	Prevotella sp. S4-BM14	Prevotella sp. SEQ053
Prevotella dentalis DSM 3688	Prevotella sp. S7-1-8	Prevotella oris
Prevotella dentasini	uncultured bacterium	Prevotella falsenii
Prevotella denticola	uncultured organism	Prevotella bivia
Prevotella enoeca	uncultured Prevotella sp.	Prevotella disiens JCM 6334 = ATCC 29426
Prevotella enoeca JCM 12259	unidentified	Prevotella sp. 310-5
Prevotella fusca		Prevotella oralis
Prevotella fusca JCM 17724		Prevotella buccalis ATCC 35310
Prevotella genomosp. C2		Prevotella amnii DNF00058
Prevotella genomosp. P4		Prevotella buccalis DNF00985
Prevotella genomosp. P6		Prevotella buccalis DNF00853
Prevotella genomosp. P7 oral clone MB2_P31		Prevotella timonensis S9-PR14
Prevotella genomosp. P8 oral clone MB3_P13		Prevotella sp. S7 MS 2
Prevotella histicola JCM 15637 = DNF00424		Prevotella oulorum F0390
Prevotella melaninogenica		Prevotella oralis CC98A
Prevotella pleuritidis JCM 14110		Prevotella sp. HJM029
Prevotella scopos JCM 17725		Prevotella sp. oral clone DO045
Prevotella sp. 152R-1a		Prevotella sp. oral clone BS041
Prevotella sp. C561		Prevotella aurantiaca JCM 15754
Prevotella sp. CD3_34		Prevotella intermedia 17
Prevotella sp. DJF_CP65		uncultured eubacterium E1-K13
Prevotella sp. DJF_LS17		Prevotella amnii DSM 23384 = JCM 14753
Prevotella sp. E7_34		Prevotella falsenii DSM 22864 = JCM 15124
Prevotella sp. F0091		Prevotella sp. oral clone AA016
Prevotella sp. GEJ23
Prevotella sp. JCM 6330
Prevotella sp. oral clone AH005
Prevotella sp. oral clone AH125
Prevotella sp. oral clone AO036
Prevotella sp. oral clone BR014
Prevotella sp. oral clone DO014
Prevotella sp. oral clone FL019
Prevotella sp. oral clone FM005
Prevotella sp. oral clone FW035
Prevotella sp. oral clone GI030
Prevotella sp. oral clone GI059
Prevotella sp. oral clone HB034
Prevotella sp. oral clone IDR-CEC-0055
Prevotella sp. oral clone P4PB_83 P2
Prevotella sp. oral taxon 300
Prevotella sp. oral taxon 782
Prevotella sp. P2A_FAAD4
Prevotella sp. SEQ065
Prevotella sp. SEQ116
Prevotella veroralis
Prevotellaceae bacterium DJF_CR25
uncultured bacterium
uncultured Bacteroidetes bacterium
uncultured eubacterium E1-K14
uncultured organism
uncultured Prevotella sp.
uncultured Prevotellaceae bacterium
uncultured rumen bacterium
uncultured rumen bacterium 4C28d-23
unidentified
unidentified rumen bacterium 12-7
unidentified rumen bacterium 12-71
unidentified rumen bacterium 12-8
wallaby gut metagenome
