# Supplementary material for: Oral microbiome changes associated with the menstrual cycle in healthy young adult females
Source: Front Cell Infect Microbiol. 2023 Mar 31;13:1119602. doi: 10.3389/fcimb.2023.1119602 (PMC10102642; doi:10.3389/fcimb.2023.1119602)
Supplement: Supplementary file 3 [file Table_3.xlsx]

## Sheet: Table S3
Table S3.
	Menstrual Phase	Follicular Phase	Early Luteal Phase	Late Luteal Phase
Streptococcus / Porphyromonas	-0.4	0.017	0.083	-0.433
Prevotella 7 / Porphyromonas	-0.033	-0.463	-0.317	-0.483
Prevotella 6 / Porphyromonas	-0.167	-0.283	-0.3	0.033
Prevotella (unnumbered) / Porphyromonas	0.3	-0.817*	0.6	-0.05
Prevotella7 / Prevotella 6	0.75*	0.833*	0.383	0.567
Prevotella 7 / Prevotella (unnumbered)	0.217	0.1	0.267	0.183
Prevotella 6 / Prevotella (unnumbered)	-0.45	-0.4	-0.017	0.15
Spearman's rank correlation coefficient test, * P <0.05 N = 9.
